# Supplementary material for: Social Media and Selfie-Related Mortality Amid COVID-19: Interrupted Time Series Analysis
Source: JMIR Form Res. 2023 Sep 25;7:e42857. doi: 10.2196/42857 (PMC10521909; doi:10.2196/42857)
Supplement: Multimedia Appendix 1 [file formative_v7i1e42857_app1.xlsx]

## Sheet: Selfie deaths
UniqueID	Accident_number	Day	Month	Year	Country	Cause	Age	Age_range	Sex
1	1			2014	Turkey	Fall	30		M
2	2	15	3	2014	Spain	Electrocution	21		M
3	3		3	2014	Russia	Transport	15		F
4	4	22	4	2014	Russia	Fall	17		F
5	5	24	4	2014	United States	Transport	32		F
6	6	22	5	2014	India	Transport	15		M
7	7	31	5	2014	United States	Transport	29		M
8	7	31	5	2014	United States	Transport	31		M
9	8	6	6	2014	Italy	Fall	16		F
10	9	30	6	2014	Philippines	Fall	14		F
11	10	2	8	2014	Mexico	Firearm	21		M
12	11	9	8	2014	Portugal	Fall		30-39	M
13	11	9	8	2014	Portugal	Fall		30-39	F
14	12	11	8	2014	India	Electrocution	14		M
15	13	15	8	2014	United States	Transport	54		F
16	14	12	10	2014	Philippines	Drowned	18		F
17	15		11	2014	Spain	Fall	23		F
18	16			2015	Turkey	Firearm	15		M
19	16			2015	Turkey	Firearm	24		F
20	17	15	1	2015	South Africa	Fall	21		F
21	18		1	2015	Russia	Explosion		18-30	M
22	18		1	2015	Russia	Explosion		18-30	M
23	19	26	1	2015	India	Transport	20		M
24	19	26	1	2015	India	Transport	21		M
25	19	26	1	2015	India	Transport	22		M
26	20	4	2	2015	India	Transport	24		M
27	21	21	2	2015	United States	Transport			M
28	22	22	3	2015	India	Drowned	18		M
29	22	22	3	2015	India	Drowned	20		M
30	22	22	3	2015	India	Drowned	18		M
31	22	22	3	2015	India	Drowned	23		M
32	22	22	3	2015	India	Drowned	24		M
33	22	22	3	2015	India	Drowned	27		M
34	22	22	3	2015	India	Drowned	21		M
35	23	30	3	2015	Serbia	Transport	22		M
36	24	1	4	2015	Italy	Fall	60		M
37	25		5	2015	Romania	Electrocution	18		F
38	26		5	2015	Russia	Electrocution		13-19	M
39	27	16	5	2014	United States	Fall	21		M
40	28	16	5	2015	Indonesia	Fall	21		M
41	29	21	5	2015	Indonesia	Fall	21		M
42	30	22	6	2015	Pakistan	Firearm	15		M
43	31		6	2015	Croatia	Fall	54		F
44	32	4	7	2015	Russia	Fall	21		F
45	33	5	7	2015	United Kingdom	Electrocution			M
46	34	22	7	2015	Philippines	Transport			F
47	35	9	8	2015	Spain	Animal	32		M
48	36		8	2015	China	Fall		20-39	M
49	37		8	2015	Russia	Electrocution	14		F
50	38		9	2015	United States	Firearm	19		M
51	39		9	2015	India	Fall	66		M
52	40		9	2015	Russia	Fall	17		M
53	41	28	9	2015	India	Fall		17-25	M
54	42	9	10	2015	Chile	Other	68		F
55	43	1	11	2015	India	Drowned	22		M
56	43	1	11	2015	India	Drowned	20		M
57	44	3	11	2015	India	Electrocution	14		M
58	45	27	11	2015	India	Transport		17-20	M
59	46	15	12	2015	Pakistan	Transport	22		M
60	47	30	12	2015	Turkey	Transport	17		M
61	47	30	12	2015	Turkey	Transport	19		M
62	48			2016	Turkey	Fall	23		M
63	49			2016	Turkey	Fall	14		F
64	50			2016	Turkey	Fall	21		F
65	51			2016	Turkey	Firearm	14		M
66	52			2016	Turkey	Firearm	3		M
67	53	1	1	2016	India	Transport	16		M
68	54	5	1	2016	Philippines	Fall	19		F
69	55	7	1	2016	Brazil	Fall	27		M
70	56	9	1	2016	India	Fall	20		M
71	57	9	1	2016	India	Drowned	18		F
72	57	9	1	2016	India	Drowned	40		M
73	58	12	2	2016	India	Drowned	24		M
74	58	12	2	2016	India	Drowned	24		F
75	58	12	2	2016	India	Drowned	24		M
76	59	13	2	2016	India	Drowned	18		M
77	59	13	2	2016	India	Drowned	18		M
78	60	29	2	2016	Nepal	Drowned	19		F
79	61	2	3	2016	United States	Firearm	43		M
80	62	5	3	2016	Australia	Firearm	22		M
81	63	12	3	2016	Hong Kong	Fall	30		M
82	64		3	2016	Italy	Transport	16		M
83	65	5	4	2016	India	Fall	16		M
84	66	12	4	2016	China	Transport	19		F
85	67	15	4	2016	India	Transport	18		M
86	67	15	4	2016	India	Transport	20		M
87	68	16	4	2016	India	Transport	16		M
88	69	21	4	2016	Brazil	Fall	32		F
89	70	26	4	2016	India	Fall	25		M
90	71	1	5	2016	India	Firearm	15		M
91	72	11	5	2016	China	Animal	44		M
92	72	11	5	2016	China	Animal			M
93	73	3	6	2016	India	Drowned	18		M
94	74	3	6	2016	United States	Firearm	15		M
95	75	12	6	2016	India	Drowned	23		M
96	75	12	6	2016	India	Drowned	24		M
97	76	18	6	2016	United States	Fall	37		F
98	77	22	6	2016	India	Drowned	19		M
99	77	22	6	2016	India	Drowned	21		M
100	77	22	6	2016	India	Drowned	20		M
101	77	22	6	2016	India	Drowned	20		M
102	77	22	6	2016	India	Drowned	31		M
103	77	22	6	2016	India	Drowned	16		M
104	77	22	6	2016	India	Drowned	24		M
105	78	22	6	2016	India	Fall	20		M
106	79	29	6	2016	Peru	Fall	28		M
107	80	29	6	2016	Peru	Fall	51		M
108	81	2	7	2016	India	Fall	32		M
109	82	6	7	2016	India	Drowned		17-25
110	82	6	7	2016	India	Drowned		17-25
111	82	6	7	2016	India	Drowned		17-25
112	82	6	7	2016	India	Drowned		17-25
113	83	12	7	2016	India	Fall	36		M
114	84	12	7	2016	Nepal	Animal			M
115	85	13	7	2016	India	Drowned		15-16	M
116	85	13	7	2016	India	Drowned		15-16	M
117	86	13	7	2016	Vietnam	Transport	21		M
118	86	13	7	2016	Vietnam	Transport	28		M
119	87	17	7	2016	India	Drowned	42		M
120	87	17	7	2016	India	Drowned	40		F
121	88	19	7	2016	India	Fall	34		M
122	88	19	7	2016	India	Fall	38		M
123	89	23	7	2016	India	Fall	19		M
124	90	27	7	2016	India	Drowned	24		F
125	91	30	7	2016	India	Drowned	20		F
126	92	31	7	2016	India	Fall	24		M
127	93	3	8	2016	India	Fall	22		M
128	94	7	8	2016	India	Fall	27		F
129	95	9	8	2016	Pakistan	Drowned	11		F
130	95	9	8	2016	Pakistan	Drowned			F
131	95	9	8	2016	Pakistan	Drowned			M
132	96	12	8	2016	India	Fall	22		F
133	97	12	8	2016	India	Drowned	15		M
134	97	12	8	2016	India	Drowned	17		M
135	97	12	8	2016	India	Drowned	16		M
136	97	12	8	2016	India	Drowned	19		M
137	98	15	8	2016	India	Fall	17		M
138	99	20	8	2016	Pakistan	Drowned	26		M
139	99	20	8	2016	Pakistan	Drowned	30		F
140	100	21	8	2016	Pakistan	Other			F
141	100	21	8	2016	Pakistan	Other			F
142	100	21	8	2016	Pakistan	Other			F
143	101	17	9	2016	India	Drowned	22		F
144	101	17	9	2016	India	Drowned	22		F
145	101	17	9	2016	India	Drowned	21		M
146	101	17	9	2016	India	Drowned	21		M
147	101	17	9	2016	India	Drowned	21		M
148	102	18	9	2016	Kenya	Animal	66		M
149	103	1	10	2016	Nepal	Fall	19		M
150	104	1	10	2016	India	Drowned	19		M
151	104	1	10	2016	India	Drowned	17		M
152	105	8	10	2016	Oman	Drowned	13		F
153	105	8	10	2016	Oman	Drowned	13		F
154	106	9	10	2016	India	Fall	25		M
155	107	9	10	2016	Sri Lanka	Transport	25		F
156	108	11	10	2016	India	Drowned	12		M
157	109	12	10	2016	India	Drowned	25		M
158	110	18	10	2016	Russia	Fall	12		F
159	111	11	11	2016	India	Drowned	21		M
160	111	11	11	2016	India	Drowned	20		M
161	112			2017	Turkey	Fall	15		M
162	113			2017	Turkey	Electrocution	16		F
163	114			2017	Turkey	Electrocution	18		M
164	115			2017	Turkey	Electrocution	16		F
165	116	1	1	2017	India	Transport	21		M
166	117	4	1	2017	Pakistan	Drowned			M
167	118	6	1	2017	Croatia	Electrocution	20		M
168	119	13	1	2017	India	Drowned	18		F
169	120	14	1	2017	India	Transport		17-20	M
170	121	14	1	2017	India	Transport	16		M
171	121	14	1	2017	India	Transport	14		M
172	122	25	1	2017	India	Transport	22		M
173	123	5	2	2017	India	Fall	22		M
174	124	9	2	2017	New Zealand	Drowned	21		F
175	125		3	2017	Italy	Transport	13		M
176	126	25	3	2017	United States	Drowned	14		F
177	127	25	3	2017	Mexico	Transport	17		F
178	127	25	3	2017	Mexico	Transport	18		F
179	128		4	2017	Italy	Electrocution	18		M
180	129	13	4	2017	India	Transport		25-30	M
181	129	13	4	2017	India	Transport		25-30	M
182	129	13	4	2017	India	Transport		25-30	M
183	129	13	4	2017	India	Transport		25-30	M
184	129	13	4	2017	India	Transport		25-30	M
185	130	30	4	2017	Germany	Transport	22		M
186	131		5	2017	Italy	Drowned	32		F
187	131		5	2017	Italy	Drowned	32		M
188	132	8	5	2017	India	Drowned	21		F
189	133	24	5	2017	India	Drowned	21		M
190	133	24	5	2017	India	Drowned	22		M
191	134	30	5	2017	India	Transport	32		M
192	135	11	6	2017	Sri Lanka	Transport	24		M
193	135	11	6	2017	Sri Lanka	Transport	12		M
194	136	11	6	2017	Russia	Transport	13		M
195	136	11	6	2017	Russia	Transport	13		M
196	136	11	6	2017	Russia	Transport	10		F
197	137	13	6	2017	Sri Lanka	Transport	24		M
198	138	13	6	2017	Russia	Electrocution	15		M
199	139	16	6	2017	Russia	Electrocution	17		M
200	140	17	6	2017	Russia	Electrocution	14		F
201	141	22	6	2017	United Kingdom	Fall	23		F
202	142	27	6	2017	India	Drowned	17		F
203	143	1	7	2017	Nigeria	Drowned		16-20	M
204	143	1	7	2017	Nigeria	Drowned		16-20	M
205	144	10	7	2017	India	Drowned	25		M
206	144	10	7	2017	India	Drowned		21-28	M
207	144	10	7	2017	India	Drowned		21-28	M
208	144	10	7	2017	India	Drowned		21-28	M
209	144	10	7	2017	India	Drowned		21-28	M
210	144	10	7	2017	India	Drowned		21-28	M
211	144	10	7	2017	India	Drowned		21-28	M
212	144	10	7	2017	India	Drowned		21-28	M
213	145	25	7	2017	India	Animal	27		M
214	146	25	7	2017	Italy	Drowned	15		F
215	147	26	7	2017	Hungary	Fall			F
216	148	26	7	2017	India	Drowned	18		M
217	149	26	8	2017	India	Electrocution	17		M
218	150	2	9	2017	India	Animal	54		M
219	151	12	9	2017	United Kingdom	Transport	41		F
220	152	16	9	2017	Malaysia	Fall	20		M
221	153	12	11	2017	United Kingdom	Fall	20		F
222	154	20	11	2017	Russia	Explosion	26		M
223	155	25	12	2017	Mexico	Fall	20		F
224	156	31	12	2017	Australia	Transport	44		M
225	156	31	12	2017	Australia	Transport	58		M
226	156	31	12	2017	Australia	Transport	48		F
227	156	31	12	2017	Australia	Transport	23		M
228	156	31	12	2017	Australia	Transport	25		M
229	156	31	12	2017	Australia	Transport	11		F
230	157			2018	Turkey	Fall	32		F
231	158			2018	Turkey	Fall	38		F
232	159	8	1	2018	Croatia	Electrocution	14		M
233	160	11	1	2018	Colombia	Fall	19		F
234	161	24	1	2018	India	Transport	22		M
235	162	9	2	2018	Thailand	Transport	28		F
236	163	11	3	2018	United States	Drowned	34		M
237	163	11	3	2018	United States	Drowned	29		M
238	163	11	3	2018	United States	Drowned	29		F
239	163	11	3	2018	United States	Drowned	26		M
240	163	11	3	2018	United States	Drowned	26		M
241	164	20	4	2018	Greece	Fall	16		M
242	165	30	4	2018	Brazil	Fall	34		M
243	166	2	5	2018	India	Animal			M
244	167		6	2018	Italy	Drowned	22		M
245	168		6	2018	Italy	Fall	31		F
246	169	11	6	2018	Indonesia	Fall	46		M
247	170	12	6	2018	Portugal	Fall	33		M
248	170	12	6	2018	Portugal	Fall	37		F
249	171	3	7	2018	Canada	Drowned	30		M
250	171	3	7	2018	Canada	Drowned	30		M
251	171	3	7	2018	Canada	Drowned	29		F
252	172	22	7	2018	Australia	Fall	19		M
253	173	24	7	2018	United States	Firearm	16		F
254	174	15	8	2018	India	Drowned	24		M
255	174	15	8	2018	India	Drowned	26		M
256	175		9	2018	Italy	Fall	15		M
257	176		9	2018	Italy	Transport	15		M
258	177	5	9	2018	United States	Fall	18		M
259	178	19	9	2018	United States	Fall	32		F
260	179	12	10	2018	Panama	Fall	27		F
261	180	20	10	2018	Canada	Fall	30		M
262	181	25	10	2018	United States	Fall	29		M
263	181	25	10	2018	United States	Fall	30		F
264	182	12	11	2018	Sri Lanka	Fall	35		F
265	183	9	12	2018	India	Fall	20		F
266	184	23	12	2018	India	Drowned	22		M
267	184	23	12	2018	India	Drowned	18		M
268	184	23	12	2018	India	Drowned	18		M
269	185	30	12	2018	India	Drowned		17-25	M
270	186			2019	Turkey	Fall	18		M
271	187			2019	Turkey	Fall	15		M
272	188			2019	Turkey	Fall	22		F
273	189			2019	Turkey	Fall	33		F
274	190			2019	Turkey	Firearm	18		M
275	191			2019	Turkey	Firearm	15		M
276	192			2019	Turkey	Electrocution	20		M
277	193			2019	Turkey	Transport	47		F
278	194	4	1	2019	Ireland	Fall	26		M
279	195	6	1	2019	Brazil	Drowned	37		M
280	195	6	1	2019	Brazil	Drowned	39		F
281	196	10	1	2019	Colombia	Fall	32		M
282	197	14	1	2019	India	Transport	15		M
283	197	14	1	2019	India	Transport	15		M
284	198	17	1	2019	India	Firearm	20		M
285	199	19	1	2019	Taiwan	Fall	36		F
286	200	28	1	2019	Myanmar	Fall	19		F
287	200	28	1	2019	Myanmar	Fall	19		F
288	201	31	1	2019	India	Fall		14-15	F
289	201	31	1	2019	India	Fall		14-15	F
290	201	31	1	2019	India	Fall		14-15	F
291	202	11	2	2019	India	Electrocution	16		M
292	203	19	2	2019	United Kingdom	Fall	22		F
293	204	21	2	2019	India	Electrocution	17		M
294	205	24	2	2019	Nepal	Drowned	17		M
295	206	26	3	2019	Russia	Transport	15		F
296	207	28	3	2019	United States	Fall		50-59	M
297	208	28	3	2019	India	Transport	10		M
298	208	28	3	2019	India	Transport	12		M
299	209	5	4	2019	Hong Kong	Fall	26		F
300	210	6	4	2019	Uganda	Drowned			M
301	211	14	4	2019	United States	Fall	22		F
302	212	24	4	2019	Germany	Drowned	21		M
303	212	24	4	2019	Germany	Drowned	21		M
304	213	26	4	2019	Russia	Fall	14		F
305	214	27	4	2019	Russia	Fall	13		F
306	215	30	4	2019	India	Transport	19		M
307	215	30	4	2019	India	Transport	19		M
308	215	30	4	2019	India	Transport	18		M
309	216	5	5	2019	India	Drowned	16		M
310	217	9	5	2019	India	Electrocution	16		M
311	218	14	5	2019	India	Drowned	25		F
312	219	19	5	2019	Lithuania	Fall	19		F
313	220	25	5	2019	United States	Fall	21		F
314	221	1	6	2019	United States	Drowned	35		F
315	222	28	6	2019	India	Transport	19		M
316	223	4	7	2019	Spain	Fall	20		M
317	223	4	7	2019	Spain	Fall	25		M
318	224	10	7	2019	India	Firearm	23		F
319	225	14	7	2019	Italy	Fall	22		M
320	226	15	7	2019	Pakistan	Fall	14		F
321	227	16	7	2019	Pakistan	Drowned	17		F
322	227	16	7	2019	Pakistan	Drowned			M
323	228	27	7	2019	Thailand	Fall	26		M
324	229	14	8	2019	India	Drowned	20		F
325	229	14	8	2019	India	Drowned	42		F
326	230	17	8	2019	Australia	Fall	27		F
327	231	18	8	2019	Malaysia	Drowned	17		M
328	232	3	9	2019	India	Fall	25		F
329	233	7	10	2019	India	Drowned	20		F
330	233	7	10	2019	India	Drowned	22		F
331	233	7	10	2019	India	Drowned	20		F
332	233	7	10	2019	India	Drowned	14		M
333	234	14	11	2019	Thailand	Fall	33		M
334	235	8	1	2020	Colombia	Fall	29		F
335	236	12	1	2020	Australia	Fall	21		F
336	237	26	1	2020	India	Transport	21		F
337	238	7	3	2020	Spain	Fall	14		F
338	239	27	4	2020	Turkey	Fall	31		F
339	240	29	8	2020	India	Drowned	22		M
340	240	29	8	2020	India	Drowned	25		M
341	241	5	9	2020	Thailand	Fall	22		M
342	242	14	9	2020	United States	Fall	27		F
343	243	4	10	2020	United States	Fall	25		M
344	244	8	10	2020	United States	Fall	29		M
345	245	26	10	2020	India	Drowned	16		F
346	246	5	11	2020	India	Fall	30		F
347	247	7	11	2020	India	Firearm	22		M
348	248	19	11	2020	India	Electrocution	14		M
349	249	12	12	2020	Australia	Fall	38		F
350	250		12	2020	Brazil	Fall	22		M
351	251	3	1	2021	India	Fall			F
352	252	12	1	2021	Slovenia	Transport	14		M
353	253	28	2	2021	India	Animal	21		M
354	254	4	4	2021	Russia	Fall	14		M
